# Supplementary material for: A Theoretical Approach to Coupling the Epithelial-Mesenchymal Transition (EMT) to Extracellular Matrix (ECM) Stiffness via LOXL2
Source: Cancers (Basel). 2021 Mar 31;13(7):1609. doi: 10.3390/cancers13071609 (PMC8037024; doi:10.3390/cancers13071609)
Supplement: Supplementary file 1 [file cancers-13-01609-s001.zip]

Archive with 2 entries (2 files):
- Table S1 LOXL2_correlations_TCGA.xlsx
- cancers-1123635suppl.docx
