# Supplementary material for: A Theoretical Approach to Coupling the Epithelial-Mesenchymal Transition (EMT) to Extracellular Matrix (ECM) Stiffness via LOXL2
Source: Cancers (Basel). 2021 Mar 31;13(7):1609. doi: 10.3390/cancers13071609 (PMC8037024; doi:10.3390/cancers13071609)
Supplement: Supplementary file 1 [file cancers-13-01609-s001.zip › Table S1 LOXL2_correlations_TCGA.xlsx]

## Sheet: BRCA
Gene Name	Gene Name	Correlarion Value	P-value
LOXL2	CDH1	-0.280686	< 0.001
LOXL2	VIM	0.714253	< 0.001
LOXL2	ZEB1	0.571242	< 0.001
LOXL2	CDH2	0.548478	< 0.001
LOXL2	SNAI1	0.576906	< 0.001
LOXL2	SNAI2	0.296073	< 0.001
LOXL2	LOX	0.752726	< 0.001

## Sheet: COAD
Gene Name	Gene Name	Correlarion Value	P-value
LOXL2	CDH1	-0.206377	< 0.001
LOXL2	VIM	0.599088	< 0.001
LOXL2	ZEB1	0.487314	< 0.001
LOXL2	CDH2	0.599026	< 0.001
LOXL2	SNAI1	0.63461	< 0.001
LOXL2	SNAI2	0.663731	< 0.001
LOXL2	LOX	0.825992	< 0.001

## Sheet: OV
Gene Name	Gene Name	Correlarion Value	P-value
LOXL2	CDH1	-0.172018	0.00245168
LOXL2	VIM	0.497118	< 0.001
LOXL2	ZEB1	0.69917	< 0.001
LOXL2	CDH2	0.116477	0.0410712
LOXL2	SNAI1	0.519573	< 0.001
LOXL2	SNAI2	0.768523	< 0.001
LOXL2	LOX	0.761759	< 0.001

## Sheet: COADREAD
Gene Name	Gene Name	Correlarion Value	P-value
LOXL2	CDH1	-0.0838059	0.395341
LOXL2	VIM	0.525378	< 0.001
LOXL2	ZEB1	0.330572	0.000572834
LOXL2	CDH2	0.425513	< 0.001
LOXL2	SNAI1	0.628282	< 0.001
LOXL2	SNAI2	0.658157	< 0.001
LOXL2	LOX	0.783508	< 0.001

## Sheet: CCLE
Gene Name	Gene Name	Correlarion Value	P-value
LOXL2	CDH1	-0.021672	0.704806
LOXL2	VIM	0.489281	< 0.001
LOXL2	ZEB1	0.35929	< 0.001
LOXL2	CDH2	0.590765	< 0.001
LOXL2	SNAI1	0.542679	< 0.001
LOXL2	SNAI2	0.114273	0.0450808
LOXL2	LOX	0.217654	< 0.001
